# Supplementary material for: Potential Biomedical Applications of Collagen Filaments derived from the Marine Demosponges Ircinia oros (Schmidt, 1864) and Sarcotragus foetidus (Schmidt, 1862)
Source: Mar Drugs. 2021 Oct 6;19(10):563. doi: 10.3390/md19100563 (PMC8540060; doi:10.3390/md19100563)
Supplement: Supplementary file 1 [file marinedrugs-19-00563-s001.zip]

Archive with 1 entries (1 files):
- marinedrugs-1331956-supplementary.pdf
